# Supplementary material for: Parametric evaluation of impedance curve in radiofrequency ablation: A quantitative description of the asymmetry and dynamic variation of impedance in bovine ex vivo model
Source: PLoS One. 2021 Jan 15;16(1):e0245145. doi: 10.1371/journal.pone.0245145 (PMC7810295; doi:10.1371/journal.pone.0245145)
Supplement: S1 File — (XLSX) [file pone.0245145.s001.xlsx]

## Sheet: dataset.xls
Groups	Z_0	t_12	Z_12	Z_min	t_min	Z_max	t_rolloff	Delta	DR	AR	Z_med	Level	Impedance	Volume
DEI23	111.135	164	80.9295	77.9454	215	223.514	327	31.0976	29.8641	186.757	95.781	Ambient	90.6602	11.202
DEI23	103.331	246	68.9333	67.4825	305	448.207	491	23.9837	34.6926	564.183	80.1124	Ambient	77.4899	15.3838
DEI23	89.0134	249	63.0799	62.098	304	516.588	498	22.0884	30.2375	731.892	70.3746	Ambient	70.287	17.3094
DEI23	98.486	119	72.1084	70.8612	151	517.487	238	26.8908	28.0495	630.282	84.4211	Ambient	79.1993	8.26216
DEI23	73.3834	221	57.1682	55.9315	282	471.165	441	27.6018	23.7817	742.396	67.3401	Ambient	74.6916	19.9634
DEI23	79.2713	206	60.0518	59.2939	237	361.115	411	15.0485	25.2013	509.026	69.3715	Ambient	66.1844	15.9272
DEI23	66.4653	199	53.9433	53.4318	248	485.644	398	24.6231	19.6095	808.905	63.4569	Ambient	60.0413	16.6511
DEI23	100.381	291	62.3836	60.7979	387	521.154	581	32.9897	39.4328	757.191	72.5806	Ambient	70.063	18.1463
DEI23	117.463	100	84.7158	81.0842	143	319.797	199	43	30.9707	294.401	100.912	Ambient	95.2959	6.06301
DEI23	84.643	177	60.9105	59.3242	266	175.754	354	50.2825	29.9125	196.26	69.5637	Ambient	69.4928	9.36352
DEI5	85.5019	105	72.7619	72.0039	113	137.649	210	7.61905	15.7867	91.1691	85.5313	Refrigerated	81.8691	9.05757
DEI5	107.108	143	79.0576	78.6159	177	243.164	286	23.7762	26.6014	209.307	91.7464	Refrigerated	87.7107	11.2738
DEI5	129.637	238	89.385	88.0142	293	304.983	476	23.1092	32.1072	246.516	103.022	Refrigerated	100.488	18.1771
DEI5	108.024	158	84.8352	83.9521	233	220.145	315	47.4684	22.2835	162.227	94.9764	Refrigerated	91.9403	14.0049
DEI5	123.072	204	87.9836	83.9931	275	311.259	407	34.8039	31.753	270.577	99.4752	Refrigerated	96.4437	16.415
DEI5	142.891	264	100.288	98.107	324	224.156	528	22.7273	31.3416	128.482	115.297	Refrigerated	114.801	19.6701
DEI5	100.49	110	79.5248	78.6624	131	510.092	220	19.0909	21.7212	548.457	99.3886	Refrigerated	94.0252	8.59311
DEI5	98.7867	189	70.3411	68.9692	226	510.6	377	19.5767	30.1837	640.331	84.0844	Refrigerated	80.1983	16.1838
DEI5	64.9885	94	58.7865	58.7862	97	103.587	187	3.19149	9.54365	76.209	78.4048	Refrigerated	71.3981	9.95024
DEI5	93.376	189	68.4849	67.5541	245	386.87	377	29.6296	27.6537	472.682	81.204	Refrigerated	77.822	18.5979
PURERF	94.7769	136	77.7795	76.2912	170	530.85	272	25	19.5044	595.82	87.8593	PURERF	86.0566	7.16127
PURERF	80.2509	100	64.3133	63.7652	104	125.53	200	4	20.5427	96.8627	76.3822	PURERF	76.5733	6.57927
PURERF	92.6771	166	70.6618	69.1853	226	523.559	331	36.1446	25.348	656.75	78.7937	PURERF	74.9383	8.98112
PURERF	82.736	187	63.0327	61.6856	258	521.126	374	37.9679	25.4429	744.81	70.5078	PURERF	67.0017	12.7057
PURERF	94.4871	202	69.3038	67.0777	293	510.459	403	45.0495	29.0086	660.997	78.0738	PURERF	78.0316	12.3719
PURERF	99.8165	95	80.0959	79.0812	138	508.106	189	45.2632	20.7735	542.513	91.9479	PURERF	92.2552	9.56439
PURERF	78.6072	158	62.3667	61.4653	196	511.495	315	24.0506	21.8071	732.169	70.1769	PURERF	66.1436	13.5121
PURERF	100.929	182	74.6389	71.7625	237	509.64	363	30.2198	28.898	610.175	83.4418	PURERF	83.4019	12.8289
PURERF	66.7913	84	59.0293	58.5998	94	512.505	167	11.9048	12.2644	774.585	70.2352	PURERF	62.7896	9.97536
PURERF	98.9593	108	79.2668	78.6584	141	109.011	216	30.5556	20.5144	38.5875	85.1983	PURERF	90.3	6.78645
SALINE23	79.9812	285	61.7913	60.1728	353	108.488	569	23.8596	24.7664	80.2935	67.8776	Ambient	70.3785	21.6252
SALINE23	79.5446	257	61.9229	59.8437	352	100.704	513	36.965	24.7672	68.2779	66.8218	Ambient	69.6959	18.2901
SALINE23	64.0322	183	52.3987	51.2911	266	82.2497	365	45.3552	19.898	60.3587	56.9135	Ambient	60.3215	18.6374
SALINE23	79.0982	242	62.3736	60.8345	254	395.033	483	4.95868	23.0899	549.357	68.5222	Ambient	68.4004	20.2934
SALINE23	62.1102	195	52.0236	52.0148	196	212.054	390	0.512821	16.254	307.681	57.7519	Ambient	57.6439	21.2368
SALINE23	63.0489	199	48.3214	46.4776	287	88.227	398	44.2211	26.2833	89.827	52.9189	Ambient	56.3627	13.23
SALINE23	74.8534	269	61.1172	58.2887	459	94.2586	537	70.632	22.1295	61.7099	64.402	Ambient	67.0683	12.6447
SALINE23	63.1505	199	55.0404	53.9357	287	295.703	398	44.2211	14.5919	448.251	59.6484	Ambient	59.5389	11.4405
SALINE23	62.194	168	53.8767	53.3256	197	79.1267	335	17.2619	14.2594	48.3843	58.1405	Ambient	61.1817	16.7578
SALINE23	82.3091	181	62.1677	61.8699	173	162.464	362	-4.41989	24.8323	162.589	75.2034	Ambient	71.336	13.7319
SALINE5	102.203	161	73.6107	73.1917	194	182.923	322	20.4969	28.3857	149.923	90.5177	Refrigerated	85.6114	13.184
SALINE5	126.933	228	86.172	82.0176	377	476.536	455	65.3509	35.3851	481.016	98.1436	Refrigerated	95.2529	13.7905
SALINE5	72.0129	350	54.985	54.6001	289	501.799	700	-17.4286	24.18	819.043	61.3077	Refrigerated	59.3793	28.4706
SALINE5	78.6354	400	54.2312	54.0802	404	531.853	799	1	31.2266	883.451	59.8221	Refrigerated	59.7393	31.0121
SALINE5	92.3463	604	62.1765	61.7931	513	92.3463	1208	-15.0662	33.0855	49.4443	67.4759	Refrigerated	67.3958	47.513
SALINE5	103.881	176	72.3464	71.2978	230	493.485	351	30.6818	31.3659	592.147	85.9327	Refrigerated	81.8019	14.1912
SALINE5	89.1844	605	58.0579	57.2159	796	89.1844	1209	31.5702	35.8454	55.8734	62.048	Refrigerated	61.9688	43.4881
SALINE5	86.3955	312	61.4739	61.4178	317	515.561	624	1.60256	28.9109	739.432	68.9149	Refrigerated	66.7813	17.5606
SALINE5	110.806	220	82.5894	79.4503	303	409.76	440	37.7273	28.2978	415.744	93.0235	Refrigerated	90.5709	18.0928
SALINE5	109.451	304	70.9904	70.8671	318	526.94	607	4.60526	35.2521	643.561	83.7086	Refrigerated	81.2999	23.481
